# Supplementary material for: On the Importance of Investigating Data Structure in Miniaturized NIR Spectroscopy Measurements of Food: The Case Study of Sugar
Source: Foods. 2023 Jan 20;12(3):493. doi: 10.3390/foods12030493 (PMC9914682; doi:10.3390/foods12030493)
Supplement: Supplementary file 1 [file foods-12-00493-s001.zip]

Archive with 1 entries (1 files):
- foods-2141202-supplementary.pdf
